# Supplementary material for: Effects of La-N Co-Doping of BaTiO3 on Its Electron-Optical Properties for Photocatalysis: A DFT Study
Source: Molecules. 2024 May 10;29(10):2250. doi: 10.3390/molecules29102250 (PMC11123909; doi:10.3390/molecules29102250)
Supplement: Supplementary file 1 [file molecules-29-02250-s001.zip]

Archive with 1 entries (1 files):
- molecules-2983479-supplementary.pdf
